# Supplementary material for: Hydroclimatic record from an Altiplano cushion peatland (24°S) indicates large-scale reorganisation of atmospheric circulation for the late Holocene
Source: PLoS One. 2022 Nov 10;17(11):e0277027. doi: 10.1371/journal.pone.0277027 (PMC9648708; doi:10.1371/journal.pone.0277027)
Supplement: S1 Dataset — Composite depth (cm), age (cal yr BP), organic carbon content (TOC), total nitrogen content (TN), TOC/TN ratio, stable carbon isotope composition of organic matter (δ13Corg), stable nitrogen isotope composition of total matter (δ15Nbulk), stable carbon isotope composition of cellulose (δ13Ccell) and stable oxygen isotope composition of cellulose (δ18Ocell). Data provided in S1 Dataset. (XLSX) [file pone.0277027.s004.xlsx]

## Sheet: Sheet1
Cerro Tuzgle cushion peatland (CTP) dataset
Investigators: Lücke, A.; Kock, S.; Wissel, H.; Kulemeyer, J.J.; Lupo, L.C.; Schäbitz, F.; Schittek, K.
missing values: -9999.00
composite depth (cm)	age_cal_yr_BP (AD 1950)	TOC (%)	TN (%)	TOC/TN	d13Corg (‰ vs VPDB)	d15Nbulk (‰ vs AIR)	d13Ccell (‰ vs VPDB)	d18Ocell (‰ vs VSMOW)
1.875	-35.8	31.3876	2.36295	13.2832	-25.8885	1.78842	-22.9207	30.4176
3.125	-17.6	21.7378	1.71531	12.6728	-26.9112	1.83869	-22.8506	30.3967
4.375	-0.5	23.9519	1.82901	13.0956	-25.9668	1.40597	-22.9439	30.0832
5.625	19	25.9273	1.72138	15.062	-25.503	1.52033	-22.8774	29.538
6.875	37	27.1867	1.90709	14.2556	-25.0302	1.84227	-22.9299	30.109
8.125	57.5	24.2049	1.61393	14.9975	-25.6238	2.46451	-23.0203	29.6434
9.375	75.5	32.9714	2.22406	14.8249	-25.6064	3.04979	-22.7073	29.6775
10.625	95.6	28.4499	2.00399	14.1966	-25.4882	3.35057	-23.1318	29.6219
11.875	114.8	26.7429	1.89435	14.1172	-25.3031	2.79222	-23.2097	29.0503
13.125	135.6	27.288	1.80639	15.1064	-25.3364	2.84658	-22.882	28.574
14.375	154.8	31.1404	2.11235	14.742	-25.3839	2.88897	-22.8573	28.0978
15.625	176.2	33.9607	2.15565	15.7543	-25.6459	2.563	-22.8695	28.1924
16.875	197.4	37.0578	2.2191	16.6995	-25.4355	2.53824	-22.8495	30.0884
18.125	220.8	34.9038	2.1372	16.3315	-26.154	2.76385	-22.7812	28.6094
19.375	242.4	31.2769	1.98169	15.783	-25.5578	2.45235	-22.7652	29.1166
20.625	265.8	38.9805	2.24415	17.3698	-25.5804	2.60088	-22.6012	29.5106
21.875	287.4	37.8205	2.18914	17.2764	-25.6272	2.17508	-22.6529	29.4316
23.125	311.8	37.6999	2.32784	16.1952	-25.3211	2.4851	-22.7732	29.1586
24.375	333.4	39.2904	2.52005	15.5911	-25.5233	2.53659	-22.8456	28.9012
25.625	356.2	27.9607	1.90551	14.6736	-26.1212	1.83838	-22.8935	28.3456
26.875	377.4	35.8209	2.45581	14.5862	-25.9723	2.32194	-23.1663	28.2704
28.125	399.7	34.8203	2.03401	17.119	-25.3907	1.10566	-22.5563	28.7613
29.375	420.1	41.3301	2.18072	18.9525	-25.8077	1.57596	-22.5263	28.9269
30.625	441	31.6864	1.92623	16.4499	-25.466	1.84799	-22.4185	28.5969
31.875	458.2	38.6423	2.28847	16.8856	-25.501	1.99162	-22.6917	29.4545
33.125	477.5	36.5742	2.50142	14.6214	-25.3067	2.19247	-22.9077	29.3019
34.375	495.5	33.9778	2.1705	15.6544	-25.5967	2.29064	-23.0865	29.2616
35.625	513.2	38.474	1.95712	19.6585	-25.735	1.75903	-9999	29.3729
36.875	528.4	32.8857	2.16924	15.16	-26.1803	2.22481	-22.9662	28.8256
38.125	545.3	28.2224	2.03361	13.878	-26.2881	2.27953	-23.0756	29.202
39.375	560.9	29.2315	1.86589	15.6662	-24.9952	2.26639	-22.5276	29.7872
40.625	575.4	35.8777	2.1633	16.5847	-25.5738	2.69975	-22.6656	28.9411
41.875	586.2	35.7876	2.22523	16.0827	-25.9568	2.65076	-22.803	28.8197
43.125	597.9	39.2848	2.35755	16.6634	-25.8113	2.60243	-22.9205	27.9073
44.375	609	35.7233	2.52188	14.1654	-25.5594	3.20204	-22.6206	28.9297
45.625	621.4	32.1944	2.23605	14.3979	-25.189	3.03555	-22.1393	29.7348
46.875	633	38.0846	2.51152	15.164	-24.822	2.73702	-22.2064	30.3881
48.125	646	33.6736	2.31973	14.5162	-25.4541	2.79058	-22.3508	30.2716
49.375	658	33.8618	2.38183	14.2167	-25.8128	2.87588	-22.6764	30.032
50.625	671	30.8108	2.16274	14.2462	-25.6039	3.2907	-22.806	29.5004
51.875	683	35.0738	2.46391	14.235	-25.3155	3.29487	-22.3786	29.3894
53.125	696	34.1913	2.27313	15.0415	-25.5702	2.65825	-21.9371	29.9381
54.375	708	39.0556	2.26695	17.2282	-25.4745	2.05099	-21.9624	29.8528
55.625	720.4	37.7133	2.25402	16.7316	-25.0806	2.176	-21.9416	30.1456
56.875	732	27.1769	1.93242	14.0637	-26.394	2.27708	-23.1146	29.6178
58.125	745	29.9963	2.14869	13.9603	-26.0056	2.85382	-22.5459	30.5275
59.375	757	33.1003	2.50604	13.2082	-25.4078	2.29367	-22.4622	30.8656
60.625	768.8	34.654	2.40997	14.3794	-25.1128	2.3869	-22.585	31.1744
61.875	779.2	36.8936	2.41848	15.2549	-25.6734	1.85576	-22.6894	31.0819
63.125	790.9	20.0248	1.60104	12.5074	-26.0265	1.91701	-22.6071	30.4266
64.375	801.7	27.1639	1.98435	13.689	-25.0695	2.2186	-22.6431	31.2015
65.625	814	19.9378	1.58656	12.5667	-25.7481	2.11852	-22.8495	30.987
66.875	826	27.4203	2.07867	13.1913	-25.1958	2.5005	-22.715	30.9716
68.125	840	34.7032	2.37269	14.6261	-25.3413	2.73297	-22.627	30.9873
69.375	852	23.5732	1.72083	13.6988	-24.9603	1.96636	-22.3841	31.3818
70.625	865.6	31.4937	2.14192	14.7035	-25.1975	1.88386	-22.3961	31.3922
71.875	878	38.3739	2.70725	14.1745	-25.2539	2.5767	-22.3974	31.1009
73.125	891	38.0091	2.67486	14.2098	-25.4509	2.53106	-22.4753	30.5176
74.375	903	36.9524	2.58316	14.3051	-25.4619	2.52793	-22.362	30.5202
75.625	915.4	37.6933	2.61647	14.4062	-25.1259	2.60364	-22.3519	30.4197
76.875	927	38.842	2.77069	14.0189	-25.2882	3.0847	-22.1518	29.9553
78.125	938.9	37.994	2.68753	14.1371	-25.4733	2.98081	-22.6872	30.7429
79.375	950	36.0602	2.48213	14.5279	-25.4194	2.54103	-21.9677	30.5593
80.625	961.2	37.7557	2.32942	16.2082	-25.8369	2.0407	-22.3369	31.0515
81.875	969.6	27.1694	1.99254	13.6356	-25.1937	2.27665	-22.0957	32.1171
83.125	979.7	34.5039	2.42484	14.2294	-25.2049	2.41897	-22.4297	31.8523
84.375	988.4	36.2556	2.43762	14.8734	-25.0838	2.40824	-22.1408	31.3675
85.625	998.2	36.557	2.37216	15.4108	-24.8664	2.14656	-22.0736	31.2242
86.875	1007.4	38.3327	2.36384	16.2163	-25.335	1.65563	-22.3814	30.7905
88.125	1016.8	38.6204	2.58013	14.9684	-25.8206	2.24875	-22.4604	30.8832
89.375	1026.1	37.2263	2.53429	14.689	-26.0105	2.13934	-22.838	30.1106
90.625	1035.8	32.8856	2.31402	14.2115	-26.4765	1.74611	-9999	30.6042
91.875	1044.6	35.8022	2.32178	15.4202	-25.3276	2.38424	-9999	30.0427
93.125	1053.8	42.2623	2.35502	17.9456	-25.7463	1.96435	-22.2473	29.8331
94.375	1063.1	40.1678	2.30018	17.4629	-25.7366	1.90643	-22.4593	29.137
95.625	1072.8	39.7648	2.222	17.8959	-25.9004	1.76151	-22.0706	30.2144
96.875	1081.6	30.2742	2.02031	14.9849	-25.5178	1.21896	-9999	32.2617
101.02	1115	28.7616	2.07821	13.8396	-25.2271	2.44038	-22.6923	32.8515
103.061	1131	23.8471	1.80701	13.197	-25.4647	1.48816	-22.488	32.6503
105.102	1147.9	28.2954	2.13112	13.2773	-25.0519	1.62391	-22.4407	33.2502
107.143	1164.9	31.1935	2.26739	13.7575	-24.9886	2.55768	-22.5472	32.524
109.184	1182.9	37.2568	2.78877	13.3596	-24.9342	2.49131	-22.7791	32.0187
111.224	1200.6	33.8568	2.55266	13.2634	-25.229	3.09126	-22.4848	32.1782
113.265	1216.6	26.7482	2.08637	12.8204	-25.3188	2.72597	-22.5605	32.0753
115.306	1234.4	23.7442	1.92858	12.3117	-25.7169	2.11367	-22.8023	30.7821
117.347	1250.7	29.2548	2.12785	13.7485	-25.1836	1.71341	-22.5932	30.4394
119.388	1267.4	30.1651	2.21954	13.5907	-25.2631	2.14553	-22.5867	30.4509
121.429	1285.2	22.7142	1.62249	13.9996	-24.8514	2.01473	-9999	-9999
123.469	1301.6	27.2379	1.96491	13.8622	-24.9389	2.31122	-22.7817	30.3409
125.51	1319	30.6502	2.11013	14.5252	-25.1096	2.51166	-22.9311	31.0781
127.551	1335	27.4922	1.92834	14.2569	-25.3825	2.88866	-22.8261	31.5863
129.592	1352	26.8852	2.02939	13.2479	-24.7376	3.32583	-22.6088	31.012
131.633	1369.4	27.4913	1.88288	14.6006	-25.0366	2.57328	-22.7232	30.6898
133.673	1385.8	21.8733	1.66285	13.1541	-25.0154	3.1004	-22.7718	30.6656
135.714	1403.6	16.3099	1.28565	12.6861	-24.9039	3.20748	-22.7923	30.2395
137.755	1420.6	23.5523	1.79771	13.1013	-24.4766	2.95182	-22.6302	30.2047
139.796	1437.6	22.3166	1.73423	12.8683	-25.0654	3.13623	-22.4036	30.3694
141.837	1454.4	20.6591	1.71664	12.0346	-24.8028	2.96782	-22.4766	30.3823
143.878	1469.4	18.1524	1.49489	12.143	-24.8613	3.09531	-22.5041	30.4957
145.918	1486.2	29.2112	2.15494	13.5555	-24.7846	3.08001	-22.4096	30.3323
147.959	1501.2	30.2777	2.14495	14.1158	-25.0796	2.41638	-22.2375	30.7068
150	1516.2	32.1478	2.37455	13.5385	-24.8249	2.42785	-22.3871	30.3078
152.041	1533	31.5831	2.3548	13.4122	-25.018	2.74546	-22.2318	30.6288
154.082	1550	23.3187	1.72683	13.5037	-25.3854	3.28738	-22.3548	30.4964
156.122	1567.8	22.0387	1.55296	14.1914	-25.2633	2.98511	-22.2738	31.1895
158.163	1583.8	29.5501	2.16547	13.646	-24.8535	2.66959	-22.2831	31.2668
160.204	1602	29.4145	2.15928	13.6224	-24.9359	3.06762	-22.2845	31.6043
162.245	1622	25.3632	1.96967	12.8769	-25.0341	3.23722	-22.4302	31.5011
164.286	1642	27.327	2.10282	12.9954	-25.4061	3.04898	-22.1812	31.9497
166.327	1663.3	31.228	2.22281	14.0489	-24.8766	2.61437	-22.2784	31.7586
168.367	1684.3	32.6145	2.19485	14.8596	-24.6639	2.43447	-22.1851	31.9896
170.408	1707.4	27.1224	1.94601	13.9374	-24.6154	2.49738	-22.3777	31.9721
172.449	1729.8	33.6157	2.27856	14.753	-24.768	2.7073	-22.4596	31.95
174.49	1752.4	30.9866	2.34172	13.2324	-25.6744	3.6556	-22.4181	31.561
176.531	1775	25.5963	1.91655	13.3554	-25.53	3.50151	-22.5798	31.3977
178.571	1796.5	29.8256	2.30365	12.9471	-25.2849	3.19448	-22.5063	31.7598
180.612	1818.6	25.6931	1.98116	12.9687	-25.3761	2.68862	-22.4501	31.4393
182.653	1840.6	32.6343	2.42626	13.4504	-25.4177	2.92113	-22.6835	30.7091
184.694	1862	34.3313	2.45903	13.9613	-25.631	2.50683	-22.8707	30.1404
186.735	1889.1	34.3265	2.53183	13.5579	-25.5899	2.13484	-22.7262	30.0764
188.776	1915.8	35.0683	2.3575	14.8752	-25.3896	1.83125	-22.7699	30.2231
190.816	1945	35.8856	2.46145	14.5791	-25.5035	1.57838	-22.6428	30.0877
192.857	1974	30.8912	2.21894	13.9216	-25.0172	1.37807	-22.5896	29.426
194.898	2003	31.0323	2.2947	13.5235	-24.8656	1.27924	-22.3411	29.4314
196.939	2033.5	30.9916	2.33776	13.257	-25.1278	2.13658	-22.7433	29.7396
198.98	2062.5	39.8049	2.81069	14.162	-25.5105	1.85323	-22.8144	30.3514
200.746	2087.8	35.4776	3.26215	10.8755	-25.3223	4.03021	-22.4925	29.7124
202.239	2108.8	34.7058	2.33499	14.8634	-25.8761	2.92424	-22.7072	29.5067
203.731	2129.8	27.196	1.96668	13.8284	-25.899	2.61049	-22.6162	30.5321
205.224	2151	37.5507	2.50577	14.9857	-25.5532	2.17095	-22.4107	31.0241
206.716	2173.5	35.4387	2.2114	16.0255	-25.4837	1.66283	-22.6162	30.2345
208.209	2195.8	32.4046	2.24212	14.4526	-24.9712	2.08684	-22.1589	31.2028
209.701	2217.5	23.6885	1.77192	13.3688	-25.0008	2.76779	-22.2832	30.9998
211.194	2239.5	29.6183	2.13364	13.8816	-24.9464	2.28224	-22.6213	30.7961
212.687	2262	32.3296	2.34123	13.8088	-25.3708	1.87206	-22.8638	29.0487
214.179	2285.5	31.9697	2.02804	15.7639	-25.3384	1.80161	-23.0488	28.5969
215.672	2308	35.4625	2.47496	14.3285	-25.3003	1.72963	-22.8492	28.5365
217.164	2330.4	36.3341	2.43199	14.9401	-24.8193	1.60036	-22.8378	29.011
218.657	2352	31.6384	2.19889	14.3883	-25.2781	1.32614	-22.7367	28.8925
220.149	2374.6	31.906	2.07751	15.3578	-25.3029	1.11495	-22.9384	28.6904
221.642	2398.6	35.2439	2.40362	14.6628	-25.4035	1.35621	-23.0069	29.0095
223.134	2421.6	34.2571	2.26229	15.1426	-25.3373	1.66123	-22.8241	29.1428
224.627	2445.6	32.37	2.15624	15.0123	-25.4957	1.69756	-22.7861	29.2219
226.119	2469.6	31.6335	2.06631	15.3091	-25.2608	1.76364	-22.7633	29.1819
227.612	2493	31.7147	2.16536	14.6464	-25.3293	1.89128	-22.6973	28.9235
229.104	2516.6	34.381	2.40762	14.2801	-25.2966	2.17273	-22.844	29.1376
230.597	2538.5	35.7865	2.6101	13.7108	-25.2921	2.12134	-22.8179	29.0368
232.09	2561	32.7235	2.32056	14.1015	-25.2268	2.0111	-22.7335	29.1097
233.582	2584.5	30.1789	2.24969	13.4147	-25.3998	1.78972	-22.611	29.5611
235.075	2607	23.3	2.0296	11.4801	-25.3369	1.74351	-22.6184	29.5724
236.567	2628	30.2925	2.23129	13.5762	-25.2806	1.86607	-22.9547	29.7905
238.06	2649	31.9482	2.32161	13.7612	-25.0565	1.84014	-22.7292	29.4914
239.552	2670	33.6415	2.50686	13.4198	-25.1206	1.79709	-22.9494	29.5741
241.045	2692	33.8514	2.36344	14.323	-25.0751	1.73934	-22.7146	29.9617
242.537	2715.5	35.4725	2.55383	13.8899	-25.2444	1.7464	-22.6686	29.7294
244.03	2739	35.7447	2.39628	14.9167	-25.1732	1.82937	-22.9906	29.656
245.522	2759	29.9601	2.15745	13.8868	-25.3377	1.88872	-22.4009	29.4886
247.015	2773	25.4274	1.79178	14.1912	-25.5147	1.85007	-22.5813	29.3228
248.507	2787.5	26.2234	1.87968	13.9509	-25.4002	1.84965	-22.7058	29.9262
250	2802	24.2131	1.75727	13.7789	-25.3741	1.78378	-22.7265	29.8523
251.493	2813.6	24.6574	1.80601	13.6529	-25.2965	1.62049	-22.8048	29.9138
252.985	2827.1	27.9662	2.06845	13.5204	-25.3672	1.4251	-22.9161	29.609
254.478	2840.2	31.9959	2.35761	13.5714	-25.5365	1.98079	-23.0596	29.343
255.97	2852.2	33.8375	2.25985	14.9733	-25.5593	2.07235	-22.7814	29.1387
257.463	2864.2	33.6954	2.20219	15.3009	-25.8642	1.76012	-22.7112	28.7631
258.955	2876.2	37.8057	2.35139	16.0781	-25.6773	1.54689	-22.4664	28.836
260.448	2887.8	42.8138	2.602	16.4542	-25.7362	1.60221	-22.7194	28.1723
261.94	2899.2	32.2949	2.09516	15.414	-25.9375	1.62281	-22.8445	27.6386
263.433	2909.8	30.5665	1.96269	15.5738	-25.8594	2.31281	-22.228	28.405
264.925	2921.2	36.3921	2.08323	17.4691	-25.8765	2.12392	-22.1926	28.6619
266.418	2932.2	38.4409	2.45077	15.6852	-26.2156	2.24383	-22.3587	28.5822
267.91	2943.3	37.9914	2.35448	16.1358	-26.197	2.2681	-22.6139	27.7478
269.403	2955.2	32.702	2.35122	13.9086	-26.4047	2.26245	-9999	-9999
270.896	2966.4	28.8896	2.15378	13.4134	-26.0364	1.71019	-22.7325	27.1255
272.388	2977.4	35.2109	2.46538	14.2821	-25.9446	1.32802	-22.3571	29.1166
273.881	2989.4	39.786	2.36483	16.824	-26.2399	1.60169	-22.5261	28.4453
275.373	3001.4	39.2401	2.38227	16.4717	-26.7139	2.07341	-22.9781	29.5922
276.866	3012.6	37.6362	2.36843	15.8908	-27.3344	1.99452	-28.0594	25.5495
278.358	3024.1	29.8767	1.98039	15.0862	-26.5146	2.47588	-24.7507	27.3763
279.851	3034.6	31.9892	2.30461	13.8806	-25.9006	2.35912	-22.9332	28.4671
281.343	3046.1	35.239	2.57761	13.6712	-27.051	3.09893	-23.0394	27.6187
282.836	3056.6	33.4574	2.0649	16.2029	-26.3849	2.13478	-23.2571	27.8821
284.328	3067.1	32.9418	2.00331	16.4437	-25.4069	2.0682	-22.4688	28.9191
285.821	3077.6	38.3766	2.1062	18.2207	-28.5356	1.54144	-30.9057	23.4323
287.313	3088.1	38.355	2.28173	16.8096	-27.1477	1.45871	-23.0031	27.9369
288.806	3097.8	28.6914	2.12699	13.4892	-27.1516	2.57806	-22.7342	28.3834
290.299	3107.4	37.3801	2.59717	14.3926	-26.2325	2.22825	-22.9567	29.1076
291.791	3117.9	34.3944	2.76805	12.4255	-26.7932	2.8366	-23.0677	27.7036
293.284	3128.4	36.5598	2.44974	14.9239	-26.1291	2.54775	-22.8486	28.0734
294.776	3139.6	33.9697	2.05987	16.4912	-25.701	1.58714	-22.6237	27.8908
296.269	3149.4	35.3369	2.41675	14.6217	-26.6566	2.05851	-22.9548	26.9413
297.761	3159.2	36.875	2.2555	16.3489	-27.1097	1.48402	-23.5752	26.7125
299.254	3169.2	41.4121	2.35476	17.5865	-26.6201	1.23005	-23.6149	26.7465
301.351	3183.1	32.2477	1.90103	16.9633	-26.1154	1.69139	-23.623	27.4054
304.054	3201	40.2799	1.96188	20.5313	-26.6384	1.62433	-24.3562	27.1713
306.757	3216.5	42.7957	1.86908	22.8966	-26.9655	1.16954	-23.9443	27.0401
309.459	3231	40.7349	1.8784	21.686	-27.0117	0.929237	-24.045	27.0798
312.162	3244.5	37.3551	2.03759	18.333	-27.1782	1.20165	-24.4176	26.7306
314.865	3258	37.2157	2.07585	17.9279	-27.0374	1.26809	-23.7674	25.9521
317.568	3270.5	38.1067	2.09546	18.1854	-26.5643	1.20594	-24.0319	26.6183
320.27	3283	39.5111	2.31258	17.0853	-26.9039	1.27846	-24.3077	26.7026
322.973	3296.5	40.3432	1.80555	22.344	-26.5924	1.18155	-23.3738	26.5893
325.676	3310	35.9027	1.72263	20.8418	-26.8987	1.64442	-23.0288	26.3189
328.378	3322.5	36.1541	1.94427	18.5951	-27.3905	1.72909	-23.3835	26.4088
331.081	3336	31.3177	2.17984	14.367	-27.1687	2.1917	-23.8648	26.2491
333.784	3349.5	32.816	2.04257	16.0661	-27.0608	1.49369	-23.838	25.5982
336.486	3363.4	28.7293	1.92498	14.9244	-26.541	1.985	-23.9224	26.4026
339.189	3377.5	28.895	1.72681	16.7332	-25.9068	1.89228	-23.0684	27.6381
341.892	3391	32.6623	1.56826	20.8271	-25.572	0.969562	-22.4321	27.7682
344.595	3404.5	29.5048	1.47231	20.0398	-25.7748	1.29417	-22.4666	28.2327
347.297	3421.4	29.4266	1.44154	20.4133	-25.8648	1.20959	-22.5678	28.2943
350	3439.3	29.1365	1.32182	22.0428	-25.9393	1.57623	-9999	-9999
352.703	3467	0.679969	0.0543873	12.5024	-27.4679	1.99648	-9999	-9999
363.514	3572	2.27084	0.170077	13.3519	-25.6727	2.9943	-9999	-9999
366.216	3600	1.27077	0.0907285	14.0063	-26.3567	3.18358	-9999	-9999
368.919	3627	2.50392	0.206933	12.1001	-25.9748	3.18487	-9999	-9999
371.622	3655	2.30747	0.180643	12.7736	-26.0967	3.60071	-9999	-9999
374.324	3683.3	0.944759	0.0733399	12.8819	-25.951	3.64491	-9999	-9999
377.027	3710	1.42509	0.108202	13.1706	-25.5137	3.75541	-9999	-9999
379.73	3736.3	2.0201	0.145709	13.8639	-25.2187	4.06218	-9999	-9999
382.432	3762.6	9.38048	0.637662	14.7107	-26.8283	1.54989	-23.6892	27.0916
385.135	3788	15.3996	1.02032	15.0928	-28.2238	0.94522	-23.4	26.8136
387.838	3815	10.2555	0.745308	13.76	-28.0813	1.64495	-23.354	26.3332
390.541	3842	18.9617	1.2886	14.715	-26.0858	0.718062	-22.8019	26.7949
393.243	3869	29.4704	1.9052	15.4684	-25.7046	0.471998	-23.4064	26.6532
395.946	3897	36.3178	1.91017	19.0129	-26.3894	0.644827	-23.748	26.1599
398.649	3924	25.616	1.25076	20.4804	-26.9458	0.938184	-23.7964	25.4158
400.746	3945.7	-9999	-9999	-9999	-9999	-9999	-23.3363	26.836
402.239	3963.2	12.5801	0.793579	15.8524	-26.9181	1.21791	-23.5133	26.807
403.731	3979.7	20.4806	1.25877	16.2704	-27.1859	0.619427	-23.0241	26.7277
405.224	3998	25.0103	1.46431	17.0799	-26.1861	0.45646	-23.3596	26.7303
406.716	4020.5	9.14372	0.519588	17.598	-26.8045	0.654704	-9999	-9999
408.209	4043	2.04091	0.128667	15.862	-26.8547	0.989166	-9999	-9999
411.194	4087.5	5.36643	0.324591	16.5329	-26.7048	0.924913	-9999	-9999
414.179	4133.6	12.8697	0.723776	17.7813	-26.4942	0.729243	-9999	-9999
415.672	4157.6	7.37959	0.407607	18.1047	-26.2306	0.409189	-9999	-9999
417.164	4182.7	1.43546	0.082315	17.4386	-26.2277	1.38934	-9999	-9999
418.657	4207.6	3.79994	0.235427	16.1406	-25.877	0.515105	-23.2575	28.4458
420.149	4232.5	13.8437	1.01506	13.6384	-25.506	0.550981	-23.6361	27.1116
421.642	4255.6	24.4529	1.57655	15.5105	-26.2808	0.684743	-23.3658	26.8316
423.134	4279.5	17.8356	1.11575	15.9853	-25.6811	0.773145	-23.3241	27.1658
424.627	4302.6	5.2822	0.297527	17.7537	-26.0198	1.31627	-9999	-9999
426.119	4325.5	1.63185	0.0889129	18.3534	-26.0486	1.36873	-9999	-9999
429.104	4370.5	1.40882	0.0856129	16.4557	-26.5505	1.5333	-9999	-9999
435.075	4460	3.49104	0.20813	16.7733	-26.8317	1.29573	-9999	-9999
436.567	4481.5	4.11991	0.248009	16.612	-26.8812	1.26623	-9999	-9999
438.06	4504	4.63447	0.299645	15.4666	-26.619	1.59318	-9999	-9999
439.552	4526.5	17.0041	1.12404	15.1278	-26.635	1.46344	-9999	26.7463
441.045	4554	25.2628	1.6572	15.2442	-26.6575	1.03882	-23.2433	26.157
442.537	4585.5	24.1687	1.49848	16.1289	-27.0048	0.857029	-23.4656	27.0295
444.03	4616	22.0622	1.48241	14.8827	-27.2359	0.936368	-23.2517	27.0288
445.522	4648.5	24.347	1.64684	14.7841	-26.0845	1.52261	-23.9776	27.4747
447.015	4683	25.3207	1.66347	15.2216	-25.9952	1.38325	-23.3824	27.4186
448.507	4717.5	24.5898	1.56521	15.7102	-25.7102	1.3391	-24.0743	26.8789
450	4750.6	30.7337	1.93916	15.849	-26.1238	0.699112	-23.632	27.0758
451.493	4786.6	21.8359	1.46944	14.86	-26.4292	0.751261	-23.9321	27.2906
452.985	4823.5	21.538	1.45515	14.8012	-26.4276	1.41555	-24.3243	27.2249
454.478	4860	19.8007	1.16198	17.0404	-26.229	1.34579	-23.6528	27.5872
455.97	4896.6	11.206	0.765951	14.6302	-26.3002	1.12608	-23.3569	27.4701
457.463	4933.6	11.5228	0.740963	15.5511	-26.1241	1.28469	-23.4223	27.4261
458.955	4969.6	9.27292	0.599791	15.4603	-25.7992	0.826003	-23.6016	27.5856
460.448	5006.6	22.0062	1.31138	16.781	-25.8987	0.421073	-23.8151	27.339
461.94	5042.6	32.4599	2.09638	15.4838	-26.2057	0.87578	-23.4233	27.0733
463.433	5079.6	22.5386	1.49779	15.0479	-26.6492	0.85277	-24.1013	26.2234
464.925	5115.6	32.85	2.00858	16.3549	-26.1357	0.31207	-24.1471	26.9347
466.418	5150.2	35.4287	1.96961	17.9877	-26.2002	0.0882527	-23.0929	26.9025
467.91	5184.7	33.3301	1.85094	18.0071	-26.3009	0.314783	-23.5229	27.0243
469.403	5219.2	37.5256	2.12968	17.6203	-26.8561	0.776005	-23.4469	27.0797
470.896	5253.8	31.9895	1.91628	16.6935	-26.4717	0.365303	-23.9075	26.7525
472.388	5292.5	29.8993	1.69126	17.6787	-26.4864	0.409075	-23.9294	26.0834
473.881	5330.8	28.6256	1.70458	16.7934	-26.2513	0.691808	-24.0707	26.661
475.373	5369.2	32.1535	1.85861	17.2998	-26.1614	1.12873	-23.0351	28.6096
476.866	5405.2	18.5397	1.11928	16.564	-25.9138	2.44457	-22.924	29.0645
478.358	5441.5	6.08034	0.401175	15.1563	-25.6712	3.08887	-22.8685	27.5496
479.851	5478.2	3.62158	0.243303	14.885	-25.7191	3.49991	-9999	-9999
481.343	5513.2	6.54846	0.35662	18.3626	-25.9658	3.08571	-9999	25.5333
482.836	5548.4	6.43344	0.466502	13.7908	-25.568	2.8381	-9999	26.4977
484.328	5583.9	6.26975	0.441892	14.1884	-25.7605	2.56924	-9999	27.3784
485.821	5618.4	7.09242	0.512488	13.8392	-25.9023	2.60986	-9999	-9999
487.313	5653.9	1.16886	0.0906629	12.8924	-25.5252	3.12226	-9999	-9999
488.806	5688.4	12.4196	0.829189	14.978	-25.9852	1.93225	-9999	26.6142
490.299	5719.2	17.2406	1.28753	13.3904	-26.4885	2.41086	-23.205	26.8431
491.791	5743.2	27.7847	1.85642	14.9668	-26.0568	2.5153	-23.2501	27.048
493.284	5767.2	22.2846	1.20744	18.4561	-26.024	1.32893	-23.0622	27.1593
494.776	5791.2	26.1558	1.54928	16.8826	-26.1494	1.06078	-9999	-9999
497.761	5839.2	17.3401	1.05802	16.3892	-26.3465	0.571477	-9999	-9999
499.254	5864.2	23.0049	1.32693	17.337	-25.9689	0.585673	-9999	-9999
501.111	5886.9	25.3838	1.29045	19.6706	-26.0295	0.848296	-23.5966	27.2209
503.333	5906.7	25.9205	1.37821	18.8074	-25.6408	0.622176	-23.1544	27.3223
505.556	5926	20.1414	1.25085	16.1022	-25.0272	0.627246	-22.7421	27.4066
507.778	5942.6	15.6068	0.855038	18.2527	-25.8692	0.90001	-22.9296	27.469
510	5959.2	14.9061	0.772515	19.2956	-25.7215	0.931444	-23.0477	27.7433
512.222	5975.4	6.4433	0.370733	17.3799	-25.7802	0.744869	-22.9424	27.6054
514.444	5991.8	7.65492	0.464264	16.4883	-25.6887	0.556267	-22.9932	27.7596
516.667	6007.2	11.6517	0.762441	15.282	-25.4985	0.531963	-22.6055	-9999
518.889	6022.6	16.29	1.08466	15.0184	-25.6464	0.657666	-22.6908	28.4501
521.111	6038.7	18.9314	1.1826	16.0083	-25.4711	0.778331	-22.6419	28.3324
523.333	6054.1	19.5538	1.20533	16.2227	-25.5126	1.15452	-24.3203	27.8971
525.556	6069.5	19.8295	1.2248	16.1899	-25.541	1.47494	-22.5573	27.7157
527.778	6084.9	17.5402	0.983336	17.8374	-25.4131	1.34008	-22.5249	27.7863
530	6100.3	3.36787	0.164488	20.4749	-25.723	1.88967	-9999	-9999
532.222	6116.4	1.27056	0.0606992	20.9321	-25.9333	2.18068	-9999	-9999
534.444	6132.8	1.13318	0.0640669	17.6874	-25.4462	2.12491	-9999	-9999
550	6245.3	2.21757	0.113912	19.4674	-25.2617	1.78522	-9999	-9999
552.222	6261.4	2.19429	0.0988878	22.1897	-25.726	1.75683	-9999	-9999
554.444	6277.8	1.2207	0.0587909	20.7634	-25.8185	1.87308	-9999	-9999
556.667	6293.2	1.67006	0.0939727	17.7718	-25.5999	1.99715	-9999	-9999
558.889	6308.6	0.765871	0.0315391	24.2832	-26.1621	1.6747	-9999	-9999
561.111	6324.7	4.20014	0.203748	20.6144	-25.7833	1.20826	-9999	-9999
563.333	6340.1	10.5194	0.663739	15.8487	-25.3876	1.06428	-9999	-9999
565.556	6355.5	26.0251	1.81758	14.3185	-25.6117	1.76292	-9999	-9999
567.778	6370.9	20.7933	1.47032	14.1421	-25.706	2.47068	-22.8905	26.9194
570	6386.3	25.0409	1.63247	15.3393	-25.5144	1.72641	-22.6694	26.8147
572.222	6402.4	30.7631	1.84497	16.674	-25.6442	1.84505	-23.1133	26.9048
574.444	6417.4	21.6427	1.41768	15.2663	-26.3558	2.04582	-22.5833	27.2155
576.667	6432.2	21.455	1.38033	15.5434	-25.7345	2.13606	-23.078	26.3964
578.889	6447.6	27.1626	1.67569	16.2098	-25.8047	2.01404	-22.7066	26.9657
581.111	6463.7	26.4327	1.50128	17.6068	-25.2024	1.68991	-22.8785	26.8975
583.333	6479.1	34.0171	1.69406	20.0802	-25.2199	1.5297	-21.8393	26.1266
585.556	6494.5	26.5746	1.48236	17.9272	-26.3262	1.32284	-22.2085	27.2851
587.778	6507.2	21.9796	1.28861	17.0568	-26.0523	1.82071	-23.3765	25.4337
590	6520.4	31.9266	1.70134	18.7656	-25.5198	1.12106	-22.2304	25.6559
592.222	6533	20.5834	1.08144	19.0334	-25.5174	1.16061	-21.9971	25.8313
594.444	6544	18.0879	0.949919	19.0415	-25.7028	1.34819	-21.917	26.7866
596.667	6555	17.6846	1.03315	17.1172	-25.1105	1.67369	-22.1685	27.5939
598.889	6566.8	19.8977	1.15725	17.194	-25.3245	2.19792	-21.9674	27.5469
601.351	6579.5	9.0202	0.453733	19.88	-25.1669	1.86466	-9999	-9999
604.054	6593	29.7914	1.56386	19.0499	-25.0331	2.47879	-22.3919	26.1026
606.757	6606.5	19.7171	1.5409	12.7958	-26.3239	2.52747	-9999	25.9151
609.459	6620	17.0812	1.14201	14.9572	-25.9522	3.28999	-25.6372	26.3854
612.162	6634.5	27.931	1.23133	22.6837	-25.5386	3.14412	-9999	-9999
614.865	6648	23.3941	1.26465	18.4985	-26.3074	3.36137	-22.7324	26.3612
617.568	6661.5	23.4334	1.29218	18.1348	-26.3439	3.34217	-22.8303	25.9351
620.27	6675	16.9847	0.962292	17.6502	-26.3443	3.45635	-22.7745	26.8278
622.973	6688.5	8.26168	0.506278	16.3184	-26.0093	3.97169	-9999	-9999
625.676	6702	11.4564	0.704705	16.257	-26.2439	2.82784	-9999	-9999
628.378	6715.5	16.0242	0.976576	16.4086	-25.6054	2.97032	-24.7093	-9999
631.081	6729	17.8993	1.11288	16.0838	-25.9998	2.84805	-23.4764	26.9713
633.784	6742.5	20.583	1.18756	17.3321	-25.7847	3.27548	-23.0883	26.6522
636.486	6756.4	25.6498	1.62055	15.8279	-25.775	3.7888	-23.4806	27.3328
639.189	6770.5	28.2114	1.59858	17.6478	-25.8328	3.15321	-22.7507	25.8631
641.892	6785	19.9801	1.1476	17.4103	-25.605	2.60453	-22.21	26.2947
644.595	6800	19.5029	1.08812	17.9236	-25.8005	2.82683	-22.9979	25.7294
647.297	6815.2	15.272	0.836422	18.2588	-25.7323	3.23102	-22.3692	26.4599
650	6830.5	15.2138	0.945203	16.0958	-25.5811	3.81911	-21.404	28.7693
652.703	6846.5	15.6413	0.986001	15.8633	-25.7382	4.27281	-22.1407	28.9039
655.405	6861.4	11.9545	0.74836	15.9743	-25.5475	4.36173	-9999	-9999
658.108	6877.6	6.84191	0.442335	15.4677	-25.7035	4.65476	-9999	-9999
660.811	6892.8	14.2907	0.868639	16.4518	-25.6438	3.99897	-22.2199	26.833
663.514	6907.5	15.2023	1.01538	14.972	-24.935	2.64495	-22.0034	27.3909
666.216	6922.4	14.056	0.935295	15.0284	-25.4336	2.73993	-22.3257	27.9191
668.919	6939.4	29.8476	1.79488	16.6293	-25.5167	3.35126	-23.961	28.6347
671.622	6958.8	21.7526	1.42681	15.2456	-25.1091	3.00063	-9999	27.2436
674.324	6980.7	18.316	1.26638	14.4632	-25.0704	2.61413	-22.7673	27.1194
677.027	7003	18.8527	1.28074	14.7202	-25.1425	2.49843	-22.3939	27.1156
679.73	7024.6	17.6502	1.10297	16.0024	-25.0472	2.75408	-22.1586	26.8216
682.432	7046.2	1.77226	0.106727	16.6055	-25.3703	3.10572	-9999	-9999
685.135	7067.8	5.17526	0.318526	16.2476	-25.44	2.69648	-9999	-9999
687.838	7090.2	22.3554	1.40513	15.9098	-25.4044	1.83759	-9999	27.7708
690.541	7113	22.8531	1.41016	16.2061	-25.4742	1.92348	-9999	-9999
693.243	7138.8	25.5397	1.6036	15.9265	-25.4225	2.67526	-21.9399	27.0264
695.946	7165.9	21.4376	1.45512	14.7325	-25.2669	2.91676	-22.4667	26.8025
698.649	7195.6	18.8593	1.30456	14.4565	-25.3854	3.41694	-22.2675	27.3325
